# Supplementary material for: H19- and hsa-miR-338-3p-mediated NRP1 expression is an independent predictor of poor prognosis in glioblastoma
Source: PLoS One. 2021 Nov 29;16(11):e0260103. doi: 10.1371/journal.pone.0260103 (PMC8629300; doi:10.1371/journal.pone.0260103)
Supplement: S1 Table — (XLSX) [file pone.0260103.s001.xlsx]

## Sheet: Supplementary 1
Table S1. List of lncRNA, miRNA and mRNA in ceRNA
lncRNA		miRNA		mRNA
C22orf24		hsa-miR-449c-5p		BTRC
H19		hsa-miR-363-3p		ITPR1
PART1		hsa-miR-17-5p		E2F2
SMAD5-AS1		hsa-miR-33a-3p		PPP3R1
MIR7-3HG		hsa-miR-613		MAPRE3
FAM87B		hsa-miR-20b-5p		DLGAP5
LINC00324		hsa-miR-429		SOX4
SNHG12		hsa-miR-301b-3p		WEE1
TERC		hsa-miR-217		DPYSL2
LINC00501		hsa-miR-129-5p		PXK
POLR2J4		hsa-miR-107		BCL11B
MIR17HG		hsa-miR-1297		EPHA4
LY86-AS1		hsa-miR-27a-3p		TP53INP1
UBE2E1-AS1		hsa-miR-338-3p		TPD52L1
WARS2-IT1		hsa-miR-135a-5p		PTPN4
TMEM72-AS1		hsa-miR-206		GPC5
LINC00320		hsa-miR-140-5p		SSX2IP
DBH-AS1		hsa-miR-125b-5p		SGTB
MIAT		hsa-miR-24-3p		FJX1
LINC00115		hsa-miR-1244		CNTLN
ST7-AS1		hsa-miR-425-5p		DCBLD2
HCG15		hsa-miR-10a-5p		CDK6
HOTAIR		hsa-miR-137		E2F7
MIR4500HG		hsa-miR-142-3p		NR1D2
ACAP2-IT1		hsa-miR-23b-3p		MAPK9
LINC00404		hsa-miR-507		CERCAM
HCG24		hsa-miR-125a-5p		RBL1
ENO1-AS1		hsa-miR-212-3p		CBX6
HAR1B		hsa-miR-22-3p		ITGB8
DLEU2		hsa-miR-139-5p		SLK
TTLL7-IT1		hsa-miR-490-3p		ZWINT
HOTAIRM1				MB21D2
ZNF197-AS1				KIF23
LINC00460				NR3C2
TPRG1-AS1				BDNF
PABPC5-AS1				SLC12A5
CLYBL-AS1				TSPAN12
MIR155HG				HOXC6
SAPCD1-AS1				FAM57A
SYP-AS1				CHIC1
KCNQ1DN				LPCAT1
ARHGAP31-AS1				VCAN
WWTR1-IT1				ZNF217
PEX5L-AS2				CPEB3
CRNDE				CDK17
HAS2-AS1				MAPK1
LINC00500				HAS2
NAV2-AS2				FAM126B
LINC00507				BEX4
ACTN1-AS1				PAX3
PWRN1				NOTCH2
LINC00515				SPPL2A
				CEP55
				ZBTB18
				EBF1
				TGFBR1
				PDE10A
				TXNIP
				ENPP4
				KANK4
				CENPQ
				LHFPL2
				NR4A2
				GALNT1
				RRM2
				ACSL4
				HABP4
				PDPN
				KIT
				DAB2
				MMD
				HMGB2
				SMARCE1
				PRDM1
				GNB5
				MCM7
				ZFYVE9
				E2F1
				ETS1
				PIP4K2A
				ELAVL2
				HPRT1
				ABCA1
				ATAD2
				YWHAH
				PTPRM
				RPS6KA5
				PGM2L1
				UBR3
				NRIP3
				FGF9
				PLEKHA1
				BTG3
				GABBR2
				MAPK8
				TRIB2
				SHCBP1
				HOXA3
				ARHGEF26
				PTGFRN
				POLD3
				SCAMP5
				PLIN3
				DNAJC27
				POLQ
				OXR1
				EPB41L3
				CALM1
				CIT
				WDR37
				GNS
				ZBTB7A
				GABRB1
				RAB31
				RBM47
				HAUS8
				THRB
				SAMD12
				LIMA1
				SORBS2
				LOXL2
				RICTOR
				ANKH
				TRIM23
				VAMP2
				CSRP2
				RHOC
				NRP1
				EIF4EBP1
				CNN3
				ITSN2
				EN2
				IRAK4
				MARCKS
				BTN3A1
				MAP3K9
				NKIRAS1
				MAP1B
				PRKCE
				CSRNP3
				ZNF107
				SOD2
				IRF1
				RUNX1T1
				KPNA2
				NRAS
				TPPP
				TRIM2
				TCF12
				PDIA6
				FBXW7
				VEGFA
				SOWAHC
				TANC1
				GHITM
				ZFP36L2
				CKS2
				MMP2
				GINS4
				SECISBP2L
				PHB
				NET1
				ETV6
				AKAP11
				TULP4
				PTK2B
				NR5A2
				CALU
				EZH1
				RACGAP1
				GNG12
				FAXC
				EZH2
				CHAC1
				C1S
				CELF2
				STAM
				SLC16A1
				STK17B
				ETV1
				YBX1
				RIMS3
				CAMTA1
				DDN
				ADARB1
				SOX11
